# Supplementary material for: Mutation Analysis of Autosomal-Dominant Polycystic Kidney Disease Patients
Source: Genes (Basel). 2023 Feb 9;14(2):443. doi: 10.3390/genes14020443 (PMC9956291; doi:10.3390/genes14020443)
Supplement: Supplementary file 1 [file genes-14-00443-s001.zip]

Archive with 1 entries (1 files):
- genes-2152850-supplementary.xlsx
