# Supplementary material for: Mutation Analysis of Autosomal-Dominant Polycystic Kidney Disease Patients
Source: Genes (Basel). 2023 Feb 9;14(2):443. doi: 10.3390/genes14020443 (PMC9956291; doi:10.3390/genes14020443)
Supplement: Supplementary file 1 [file genes-14-00443-s001.zip › genes-2152850-supplementary.xlsx]

## Sheet: Table S1
Table S1. PKD1 primers.
Sequence primer	Pt	Variant	Exon	Long PCR primer
TCCTGGGAAGTTCGGGTAG	Pt 3	c.1831C>T	9	Gene8-12F&R
CCACCTAAGACTGGGAACCA	Pt 3	c.1831C>T	9	Gene8-12F&R
TGGAGGGAGGGACGCCAATC	Pt 15, 18	c.3161+5G>A	int13	Gene13-15F&R
CCCAGTTACCTCCCAACAGA	Pt 15, 18	c.3161+5G>A	int13	Gene13-15F&R
GAGGCAGTTTGTGCAGCTC	Pt 22	c.4306C>T	15	Gene13-15F&R
CATTGACCTTGATGCTGGTG	Pt 22	c.4306C>T	15	Gene13-15F&R
GAATGGGAGCGTGAGCTTC	Pt 21, 42	c.4796_4797insA	15	Gene13-15F&R
ACCTGCAGCCCCTCTATGA	Pt 21, 42	c.4796_4797insA	15	Gene13-15F&R
GCTGGTCCATTTTCAGATCC	Pt 23	c.5830G>T	15	Gene13-15F&R
CACCTGCAGCCCACTCAC	Pt 23	c.5830G>T	15	Gene13-15F&R
TGGTGCTGGAGGTTCAGG	Pt 11	c.6290G>T	15	Gene15-21F&R
CTCTGTGTCAGTGGCGTGTC	Pt 11	c.6290G>T	15	Gene15-21F&R
TGGTGCTGGAGGTTCAGG	Pt 30	c.6421G>T	15	Gene15-21F&R
CTCTGTGTCAGTGGCGTGTC	Pt 30	c.6421G>T	15	Gene15-21F&R
GAGGTGGACGTGGTCCTG	Pt 12	c.6561G>A	15	Gene15-21F&R
CCCAAATGACACGACAAACA	Pt 12	c.6561G>A	15	Gene15-21F&R
TGGTGCTGGAGGTTCAGG	Pt 24	c.6643C>T	15	Gene15-21F&R
CTCTGTGTCAGTGGCGTGTC	Pt 24	c.6643C>T	15	Gene15-21F&R
CATTGAGGGTGGCTCATACC	Pt 31	c.6882_6883delCA	15	Gene15-21F&R
GGCAAGCTGGGTGTTCTCT	Pt 31	c.6882_6883delCA	15	Gene15-21F&R
GCACGTACGTTCAGCAACAA	Pt 1	c.7302_7313delGCGGGGCGTGCT	18	Gene15-21F&R
GAAGTGCACCTTGGTGGTG	Pt 1	c.7302_7313delGCGGGGCGTGCT	18	Gene15-21F&R
CTCGTAGGTCTTTGGCCATC	Pt 10, 45	c.7825A>G	20	Gene15-21F&R
CCCTCTGCAAAGCTCCAG	Pt 10, 45	c.7825A>G	20	Gene15-21F&R
ATGCTGTATGGGGTGGACAG	Pt 10	c.9559_9561delGAC	27	Gene27-34F&R
ACGTGCTGCAGGAACCAG	Pt 10	c.9559_9561delGAC	27	Gene27-34F&R
CTGCTGGTGGCTGAGCTG	Pt 47	c.9806G>A	29	Gene27-34F&R
GTAGGCAGAGTCGCCAACAG	Pt 47	c.9806G>A	29	Gene27-34F&R
CTGGTGTCCAGCGTGGTTGTCTATC	Pt 8, 44	1694bp deletion	31-34
TCTCTGTCTTCTCCCCAGGAGTGCT	Pt 8, 44	1694bp deletion	31-34
GCTCAGAGCCTTCACGATAGA	Pt 8, 44	1694bp deletion	31-34
TTTGCTGTCTCTCGGAGGAT	Pt 8, 44	1694bp deletion	31-34
TTCACCTACCAGGTTCAATCG	Pt 8, 44	1694bp deletion	31-34
CTGCCAGGGGTAGGCTACAG	Pt 17	c.10822-3C>G	int36	Gene35-41F&R
GGCCAGGAAGAGTGCAAAG	Pt 17	c.10822-3C>G	int36	Gene35-41F&R
CTGCCAGGGGTAGGCTACAG	Pt 16	c.10859_10860insA	37	Gene35-41F&R
GGCCAGGAAGAGTGCAAAG	Pt 16	c.10859_10860insA	37	Gene35-41F&R
GACGTGGGCCTATTCAGC	Pt 32	c.11441_11459dup	41
AGAGGGTGCGGGTCAGTAG	Pt 32	c.11441_11459dup	41
AGGGAGTAGTTCTCCAGGAGTG	Pt 9	c.11459_11460insATGACAGCGGGGGCTACGT	41	Gene42-46F&R
GAGTGAGGGTGGGCTCCT	Pt 9	c.11459_11460insATGACAGCGGGGGCTACGT	41	Gene42-46F&R
GCTGGGGGCTGTTATTCTC	Pt 5	c.12386T>A	45
TACCCACCTCCTTGACCTTG	Pt 5	c.12386T>A	45
CAAGGTATCCCCGGATGTG	Pt 1	c.12671C>A	46
CAGCTGGTAGACGTCCTCTG	Pt 1	c.12671C>A	46
GGACAAGGTGTGAGCCTGAG	Pt 20	c.12734G>C	46	Gene42-46F&R
CAGTGGCCAGGTCCACAC	Pt 20	c.12734G>C	46	Gene42-46F&R
del, deletion; dup, duplication; ins, insertion; int, intron; PCR, polymerase chain reaction: Pt, patient.

## Sheet: Table S2
Table S2. PKD2 and GANAB primers.
Primer	Pt	Gene	Variant	Exon
CTTCTCCTCCGCTCTCGTC	Pt 6	PKD2	c.362delG	1
GTCGCGCGCTCTTACCTC	Pt 6	PKD2	c.362delG	1
CTGGGGAACAAGACTCATGG	Pt 27	PKD2	c.709+1_709+4delGTAA	int2
GGGGGTACAGCAGAGAACAA	Pt 27	PKD2	c.709+1_709+4delGTAA	int2
GGCTGAGCTTGGAACTTTTTC	Pt 2	PKD2	c.965G>A	4
TATCACCGAGTGGCAATGAG	Pt 2	PKD2	c.965G>A	4
GCAGGGCTTAACACTTTCCA	Pt 34	PKD2	c.1549-1G>C	int6
GATGCTCAAAGTTGGGGAAA	Pt 34	PKD2	c.1549-1G>C	int6
TTGCATGATGTTTTCAAGGTTC	Pt 36	PKD2	c.1717-1G>C	int7
ATCGACCTGAGTGCCAAAGA	Pt 36	PKD2	c.1717-1G>C	int7
TTGAATGGCCAATGTACACC	Pt 40	PKD2	c.2195_2205delGAGGAGGCAAG	11
ACCCAGTTCACCCTCAACAC	Pt 40	PKD2	c.2195_2205delGAGGAGGCAAG	11
TCTCTGATAGGGCTACCATAAAGC	Pt 33	PKD2	c.2224C>T	11
CCAGAAAGATACCTGCCTCTG	Pt 33	PKD2	c.2224C>T	11
GCAGATGGAGTGCCTAAGGA	Pt 26	GANAB	c.203A>G	3
CCAAAGATTAGGCTGGGACA	Pt 26	GANAB	c.203A>G	3
del, deletion; int, intron; Pt, patient.

## Sheet: Table S3
Table S3. Evaluation of the pathogenicity of the 29 variants in PKD1, PKD2, and GANAB.
Gene	PKD1	PKD1	PKD2	PKD1	PKD1	PKD2	PKD1	PKD1	PKD1	PKD1	PKD1	PKD1	PKD1	PKD1	PKD1	PKD1	PKD1	PKD1	PKD1	GANAB	PKD2	PKD1	PKD1	PKD1	PKD2	PKD2	PKD2	PKD2	PKD1
	c.7302_7313del	c.12671C>A	c.965G>A	c.1831C>T	c.12386T>A	c.362delG	c.11459_11460ins	c.9559_9561del	c.7825A>G	c.6290G>T	c.6561G>A	c.3161+5G>A	c.10859_10860ins	c.10822-3C>G	c.12734G>C	c.4796_4797insA	c.4306C>T	c.5830G>T	c.6643C>T	c.203A>G	c.709+1_709+4del	c.6421G>T	c.6882_6883del	c.11441_11459dup	c.2224C>T	c.1549-1G>C	c.1717-1G>C	c.2195_2205del	c.9806G>A
Amino acid change	p.Gly2436_Arg2439del	p.Thr4224Asn	p.Arg322Gln	p.Arg611Trp	p.Met4129Lys	p.Gly121AlafsTer11	p.Gln3821Ter	p.Asp3187del	p.Ile2609Val	p.Gly2097Val	p.Trp2187Ter	p.?	p.Arg3621AlafsTer6	p.?	p.Ser4245Thr	p.Tyr1599Ter	p.Arg1436Ter	p.Gly1944Ter	p.Arg2215Trp	p.Gln68Arg	p.?	p.Val2141Phe	p.Ser2295PhefsTer124	p.Gln3821Ter	p.Arg742Ter	p.?	p.?	p.Gly732ValfsTer4	p.Arg3269Gln
Allele Frequency	0	2.17e-05	3.982e-06	0	3.19e-05	0	0	0	2.582e-05	0	0	0	0	0	0	0	0	0.000157	8.359e-06	0.000251	0	0	0	0	3.185e-05	0	0	0	5.862e-06
ACMG_classification_overall	Uncertain significance	Uncertain significance	Likely Pathogenic	Likely Pathogenic	Uncertain significance	Pathogenic	Pathogenic	Likely Pathogenic	Uncertain significance	Uncertain significance	Pathogenic	Uncertain significance	Pathogenic	Uncertain significance	Uncertain significance	Pathogenic	Pathogenic	Pathogenic	Likely Pathogenic	Uncertain significance	Pathogenic	Uncertain significance	Pathogenic	Pathogenic	Pathogenic	Pathogenic	Pathogenic	Pathogenic	Uncertain significance
Evidence of Pathogenicity
Very Strong - PVS1						Yes	Yes				Yes		Yes			Yes	Yes	Yes			Yes		Yes	Yes	Yes	Yes	Yes	Yes
Strong - PS1
Strong - PS2
Strong - PS3
Strong - PS4			Yes	Yes															Yes
Moderate - PM1
Moderate - PM2	Yes			Yes		Yes	Yes	Yes		Yes	Yes	Yes	Yes	Yes	Yes	Yes	Yes				Yes	Yes	Yes	Yes		Yes	Yes	Yes
Moderate - PM3
Moderate - PM4	Yes							Yes
Moderate - PM5
Moderate - PM6						Yes									Yes			Yes	Yes		Yes
Supporting - PP1									Yes			Yes				Yes
Supporting - PP2
Supporting - PP3		Yes	Yes	Yes	Yes					Yes									Yes			Yes							Yes
Supporting - PP4	Yes	Yes	Yes	Yes	Yes		Yes	Yes	Yes	Yes	Yes		Yes			Yes	Yes			Yes		Yes	Yes	Yes	Yes	Yes	Yes	Yes	Yes
Supporting - PP5			Yes					Yes										Yes	Yes						Yes
Key For ACMG categories
Very Strong - PVS1	Null variant (nonsense, frameshift, canonical ±1 or 2 splice sites, initiation codon, single or multiexon deletion) in a gene where LOF is a known mechanism of disease
Strong - PS1	Same amino acid change as a previously established pathogenic variant regardless of nucleotide change
Strong - PS2	De novo (both maternity and paternity confirmed) in a patient with the disease and no family history
Strong - PS3	Well-established in vitro or in vivo functional studies supportive of a damaging effect on the gene or gene product
Strong - PS4	The prevalence of the variant in affected individuals is significantly increased compared with the prevalence in controls
Moderate - PM1	Located in a mutational hot spot and/or critical and well-established functional domain (e.g., active site of an enzyme) without benign variation
Moderate - PM2	Absent from controls (or at extremely low frequency if recessive) (Table 6) in Exome Sequencing Project, 1000 Genomes Project, or Exome Aggregation Consortium
Moderate - PM3	For recessive disorders, detected in trans with a pathogenic variant
Moderate - PM4	Protein length changes as a result of in-frame deletions/insertions in a nonrepeat region or stop-loss variants
Moderate - PM5	Novel missense change at an amino acid residue where a different missense change determined to be pathogenic has been seen before
Moderate - PM6	Assumed de novo, but without confirmation of paternity and maternity
Supporting - PP1	Cosegregation with disease in multiple affected family members in a gene definitively known to cause the disease
Supporting - PP2	Missense variant in a gene that has a low rate of benign missense variation and in which missense variants are a common mechanism of disease
Supporting - PP3	Multiple lines of computational evidence support a deleterious effect on the gene or gene product (conservation, evolutionary, splicing impact, etc.)
Supporting - PP4	Patient’s phenotype or family history is highly specific for a disease with a single genetic etiology
Supporting - PP5	Reputable source recently reports variant as pathogenic, but the evidence is not available to the laboratory to perform an independent evaluation

## Sheet: Table S4
Table S4. Other primers.
Primer	Pt	Gene	Variant	Exon
AAAACAGCCTGCTTGCAGAT	Pt 7	BBS12	c.775A>G	3
TTGCACACAAGCATTCTGAT	Pt 7	BBS12	c.775A>G	3
GGTGTTTAATTGGTGGGCTCT	Pt 7	OFD1	c.1215A>C	12
TGGCAGTCCAAACATCTCAA	Pt 7	OFD1	c.1215A>C	12
CATTTAGCCCGAAGAAGCAG	Pt 13	IFT140	c.2317C>T	19
GAACCAAGAAGGCAAACAGG	Pt 13	IFT140	c.2317C>T	19
CCCCAGGCCATAGTACCTTT	Pt 13	NPHP3	c.2986G>A	21
GTCCGCACCATAAGCATTTT	Pt 13	NPHP3	c.2986G>A	21
GAGGACACCTTCAGCCAGAC	Pt 19	ZNF423	c.955G>A	4
CTGACACTGTGGTTGCTGGA	Pt 19	ZNF423	c.955G>A	4
AACAGCGTGGAGATAGAGAACA	Pt 28	PKHD1	c.9629C>G	58
CTGAGGCCACTGATTTGGTT	Pt 28	PKHD1	c.9629C>G	58
GATCTTAATTGACTTTCCCACTCC	Pt 28	TMEM67	c.1243G>A	12
CTGCTCAGGGAAAAGAGTGG	Pt 28	TMEM67	c.1243G>A	12
CCTGTGGTCTCCCTCCTTG	Pt 35	GLIS2	c.1403C>T	6
TGCTGGCAGCTGAGTTGA	Pt 35	GLIS2	c.1403C>T	6
ACCTGGAAGCAGAGCATCAT	Pt 35	PKHD1	c.1481G>A	16
TCAGTGCTCCTGCTACATGG	Pt 35	PKHD1	c.1481G>A	16
CCTGGCCATATTGAGCTCTG	Pt 35	WDR19	c.3262-2A>G	30
CTGCCTGCTTGGGAAGTAAC	Pt 35	WDR19	c.3262-2A>G	30
TTGGCACCTCTTTTTAATTATTTTT	Pt 37	WDPCP	c.151C>T	2
AGCTGGAGAATTCAGGCTCT	Pt 37	WDPCP	c.151C>T	2
TCCTCTTTTAATTCTCTTTACCTCAGA	Pt 38	DNAJB11	c.672delT	6
AAATTGGCCGAAGAGTGTTG	Pt 38	DNAJB11	c.672delT	6
CCTCGGGTGATTGCTACACT	Pt 41	NEK8	c.1864delG	13
GAGTCCAGTGGCCCTGAATA	Pt 41	NEK8	c.1864delG	13
AGCCCAGCTTTAGCTCCTTC	Pt 43	SLC41A1	c.509A>G	4
AGAGCTACTCTGGGGGAAGC	Pt 43	SLC41A1	c.509A>G	4
TCATATTCTGGTCTATATTTGGAAGC	Pt 46	PKHD1	c.865C>T	12
TCCCTCATGCCATACAGACA	Pt 46	PKHD1	c.865C>T	12
CCAGGTGCTGAAGGAGAAGA	Pt 49	KIF7	c.2476C>T	12
TGCTCATTTCTGCCTCCAG	Pt 49	KIF7	c.2476C>T	12
CAAGATCACCCAGTCAGCAA	Pt 50	CEP164	c.3557T>C	28
CAACCCAATCCCAAGAACAG	Pt 50	CEP164	c.3557T>C	28
del, deletion; Pt, patient.

## Sheet: Table S5
Table S5. Evaluation of the pathogenicity of the 17 variants in 90 genes.
Gene	BBS12	OFD1	IFT140	NPHP3	ZNF423	PKHD1	TMEM67	GLIS2	PKHD1	WDR19	WDPCP	DNAJB11	NEK8	SLC41A1	PKHD1	KIF7	CEP164
	c.775A>G	c.1215A>C	c.2317C>T	c.2986G>A	c.955G>A	c.9629C>G	c.1243G>A	c.1403C>T	c.1481G>A	c.3262-2A>G	c.151C>T	c.672delT	c.1864delG	c.509A>G	c.865C>T	c.2476C>T	c.3557T>C
Amino acid change	p.Thr259Ala	p.Glu405Asp	p.Arg773Trp	p.Val996Met	p.Ala319Thr	p.Ser3210Cys	p.Val415Met	p.Thr468Met	p.Arg494Gln	p.?	p.His51Tyr	p.Phe224LeufsTer39	p.Asp622MetfsTer5	p.Lys170Arg	p.Gln289Ter	p.Arg826Trp	p.Leu1186Pro
Allele Frequency	1.989e-05	5.478e-06	2.386e-05	0.000131	9.351e-05	0.0001735	0	0.0001137	5.661e-05	0	2.011e-05	0	0	0	0	0.0001031	0
ACMG_classification_overall	Uncertain significance	Uncertain significance	Uncertain significance	Uncertain significance	Uncertain significance	Uncertain significance	Uncertain significance	Uncertain significance	Uncertain significance	Pathogenic	Uncertain significance	Likely Pathogenic	Likely Pathogenic	Uncertain significance	Pathogenic	Uncertain significance	Uncertain significance
Evidence of Pathogenicity
Very Strong - PVS1										Yes		Yes	Yes		Yes
Strong - PS1
Strong - PS2
Strong - PS3
Strong - PS4
Moderate - PM1
Moderate - PM2							Yes			Yes		Yes	Yes	Yes	Yes		Yes
Moderate - PM3
Moderate - PM4
Moderate - PM5
Moderate - PM6	Yes	Yes									Yes				Yes		Yes
Supporting - PP1
Supporting - PP2	Yes	Yes	Yes	Yes	Yes	Yes		Yes	Yes		Yes			Yes		Yes	Yes
Supporting - PP3								Yes	Yes							Yes
Supporting - PP4
Supporting - PP5						Yes		Yes		Yes					Yes
Key For ACMG categories
Very Strong - PVS1	Null variant (nonsense, frameshift, canonical ±1 or 2 splice sites, initiation codon, single or multiexon deletion) in a gene where LOF is a known mechanism of disease
Strong - PS1	Same amino acid change as a previously established pathogenic variant regardless of nucleotide change
Strong - PS2	De novo (both maternity and paternity confirmed) in a patient with the disease and no family history
Strong - PS3	Well-established in vitro or in vivo functional studies supportive of a damaging effect on the gene or gene product
Strong - PS4	The prevalence of the variant in affected individuals is significantly increased compared with the prevalence in controls
Moderate - PM1	Located in a mutational hot spot and/or critical and well-established functional domain (e.g., active site of an enzyme) without benign variation
Moderate - PM2	Absent from controls (or at extremely low frequency if recessive) (Table 6) in Exome Sequencing Project, 1000 Genomes Project, or Exome Aggregation Consortium
Moderate - PM3	For recessive disorders, detected in trans with a pathogenic variant
Moderate - PM4	Protein length changes as a result of in-frame deletions/insertions in a nonrepeat region or stop-loss variants
Moderate - PM5	Novel missense change at an amino acid residue where a different missense change determined to be pathogenic has been seen before
Moderate - PM6	Assumed de novo, but without confirmation of paternity and maternity
Supporting - PP1	Cosegregation with disease in multiple affected family members in a gene definitively known to cause the disease
Supporting - PP2	Missense variant in a gene that has a low rate of benign missense variation and in which missense variants are a common mechanism of disease
Supporting - PP3	Multiple lines of computational evidence support a deleterious effect on the gene or gene product (conservation, evolutionary, splicing impact, etc.)
Supporting - PP4	Patient’s phenotype or family history is highly specific for a disease with a single genetic etiology
Supporting - PP5	Reputable source recently reports variant as pathogenic, but the evidence is not available to the laboratory to perform an independent evaluation

## Sheet: Table S6
Table S6. Rare pathogenic variants in other genes in 15 patients after evaluation of 90 cyst-associated genes.
Pt	Genes	Coding	Amino Acid Change	SIFT	PolyPhen	dbSNP	MAF	ClinVar
Pt 7	DYSF	c.4614delT	p.Phe1538LeufsTer4	NA	NA	rs886042578	NA	Pathogenic
Pt 7	SLC22A12	c.269G>A	p.Arg90His	0.01	0.992	rs121907896	NA	Pathogenic
Pt 7	ACSF3	c.689G>A	p.Trp230Ter	NA	NA	rs145583876	0	Pathogenic
Pt 13	KMT2D	c.1940delC	p.Pro647HisfsTer283	NA	NA	rs1268817522	NA	Pathogenic/Likely pathogenic
Pt 13	PAH	c.1123C>G	p.Gln375Glu	0	0.982	rs184148104	0	Likely pathogenic
Pt 13	TGM1	c.857G>A	p.Arg286Gln	0	1	rs121918727	NA	Pathogenic
Pt 13	SERPINB7	c.796C>T	p.Arg266Ter	NA	NA	rs142859678	0.002	Pathogenic
Pt 19	C9	c.346C>T	p.Arg116Ter	NA	NA	rs121909592	0.003	Pathogenic
Pt 19	SPINK5	c.2368C>T	p.Arg790Ter	NA	NA	rs121908387	NA	Pathogenic
Pt 25	F7	c.1090C>T	p.Arg364Trp	0	1	rs750980786	NA	Pathogenic/Likely pathogenic
Pt 35	SLC26A4	c.1105A>G	p.Lys369Glu	0	1	rs121908361	NA	Pathogenic
Pt 37	FLG	c.9887C>A	p.Ser3296Ter	NA	NA	rs761212672	NA	Pathogenic
Pt 37	OCA2	c.2055delT	p.Phe685LeufsTer7	NA	NA	rs772595552	NA	Pathogenic
Pt 37	FERMT1	c.464delA	p.Asn155IlefsTer6	NA	NA	rs190317531	0	Pathogenic
Pt 41	COL17A1	c.3277+1G>A	p.?	NA	NA	rs199527325	NA	Likely pathogenic
Pt 43	HNF1A	c.1136delC	p.Pro379LeufsTer5	NA	NA	rs758223301	NA	Pathogenic
Pt 46	C9	c.346C>T	p.Arg116Ter	NA	NA	rs121909592	0.003	Pathogenic
Pt 46	DPYS	c.1001A>G	p.Gln334Arg	0	1	rs121964923	0.001	Pathogenic
Pt 46	APOE	c.784G>A	p.Glu262Lys	0.07	0.973	rs140808909	0.001	Pathogenic
Pt 46	APOE	c.787G>A	p.Glu263Lys	0.06	1	rs190853081	0.001	Pathogenic
Pt 48	GALE	c.715C>T	p.Arg239Trp	0	1	rs137853860	0	Likely pathogenic
Pt 48	ALMS1	c.427C>T	p.Gln143Ter	NA	NA	rs150825781	0	Pathogenic/Likely pathogenic
Pt 49	LIPH	c.736T>A	p.Cys246Ser	0	1	rs201249971	0	Pathogenic/Likely pathogenic
Pt 49	RYR1	c.4094delG	p.Gly1365GlufsTer33	NA	NA	rs587784375	NA	Likely pathogenic
Pt 50	CD36	c.949dupA	p.Ile317fs	NA	NA	NA	NA	Likely_pathogenic
dbSNP, Single Nucleotide Polymorphism Database; del, deletion; dup, duplication; MAF, minor allele frequency; NA, not available; PolyPhen, Polymorphism Phenotyping; Pt, patient; SIFT, Sorting Intolerant From Tolerant.

## Sheet: Table S7
Table S7. Rare pathogenic variants at other genes in 11 patients with variants of uncertain significance in PKD1, PKD2, or GANAB.
Pt	Genes	Coding	Amino Acid Change	SIFT	PolyPhen	dbSNP	MAF	ClinVar
Pt 1	GALE	c.715C>T	p.Arg239Trp	0	1	rs137853860	0	Likely pathogenic
Pt 1	SLC25A13	c.1314+1G>A	p.?	NA	NA	rs80338723	NA	Pathogenic
Pt 1	KMT2D	c.1940delC	p.Pro647HisfsTer283	NA	NA	rs1268817522	NA	Pathogenic/Likely pathogenic
Pt 1	OCA2	c.2055delT	p.Phe685LeufsTer7	NA	NA	rs772595552	NA	Pathogenic
Pt 5	PROC	c.631C>T	p.Arg211Trp	0.34	0.53	rs121918143	NA	Pathogenic/Likely pathogenic
Pt 11	FERMT1	c.464delA	p.Asn155IlefsTer6	NA	NA	rs1568664492	0	Pathogenic
Pt 15	C9	c.346C>T	p.Arg116Ter	NA	NA	rs121909592	0.003	Pathogenic
Pt 15	SLC12A1	c.1163delT	p.Phe388SerfsTer40	NA	NA	rs1432626033	NA	Pathogenic/Likely pathogenic
Pt 17	VWA3B	c.1865A>C	p.Lys622Thr	0.08	0.958	rs876657414	NA	Pathogenic
Pt 17	CYP4V2	c.327+1G>A	p.?	NA	NA	rs199476182	NA	Pathogenic
Pt 17	CD36	c.949_950insA	p.Ile317AsnfsTer36	NA	NA	rs1175585168	NA	Likely pathogenic
Pt 17	TYR	c.929_930insC	p.Arg311LysfsTer7	NA	NA	rs281865527	NA	Pathogenic
Pt 18	ALPL	c.1559delT	p.Leu520ArgfsTer86	NA	NA	rs1349438481	NA	Pathogenic
Pt 18	CPLANE1	c.1819delT	p.Tyr607ThrfsTer6	NA	NA	rs777686211	NA	Pathogenic/Likely pathogenic
Pt 18	WRN	c.3139-1G>C	p.?	NA	NA	rs113993961	0	Pathogenic
Pt 18	FERMT1	c.464delA	p.Asn155IlefsTer6	NA	NA	rs1568664492	0	Pathogenic
Pt 20	TGFBI	c.1501C>A	p.Pro501Thr	0	1	rs121909212	0	Likely pathogenic
Pt 30	C9	c.346C>T	p.Arg116Ter	NA	NA	rs121909592	0.003	Pathogenic
Pt 30	GLI1	c.1796delG	p.Gly599ValfsTer14	NA	NA	rs1183640785	NA	Likely pathogenic
Pt 45	FANCG	c.1066C>T	p.Gln356Ter	NA	NA	rs121434426	NA	Pathogenic
Pt 47	AHI1	c.910delA	p.Thr304GlnfsTer23	NA	NA	rs749930727	NA	Pathogenic
dbSNP, Single Nucleotide Polymorphism Database; del, deletion; ins, insertion; MAF, minor allele frequency; NA, not available; PolyPhen, Polymorphism Phenotyping; Pt, patient; SIFT, Sorting Intolerant From Tolerant.

## Sheet: Table S8
Table S8. PROPKD score.
Pt	M	HT <35 y	Urinary <35 y	PKD2	Nontruncating PKD1	Truncating PKD1	PROPKD
Pt 1	1	2	0		2		5
Pt 2	0	0	0	0			0
Pt 3	1	0	0		2		3
Pt 4	0	0	0	0			0
Pt 5	0	0	0		2		2
Pt 6	1	0	0	0			1
Pt 7	1	0	0				1
Pt 8	0	0	0			4	4
Pt 9	0	0	0			4	4
Pt 10	1	0	0		2		3
Pt 11	0	0	0		2		2
Pt 12	0	2	0			4	6
Pt 13	1	0	0				1
Pt 14	1	0	0	0			1
Pt 15	0	0	0		2		2
Pt 16	0	0	0			4	4
Pt 17	0	0	0		2		2
Pt 18	0	0	0		2		2
Pt 19	0	0	0				0
Pt 20	1	0	0		2		3
Pt 21	0	0	0			4	4
Pt 22	0	0	0			4	4
Pt 23	1	0	0			4	5
Pt 24	0	0	0		2		2
Pt 25	1	0	0				1
Pt 26	0	0	0				0
Pt 27	1	0	0	0			1
Pt 28	0	0	0				0
Pt 29	1	0	0			4	5
Pt 30	0	0	0		2		2
Pt 31	0	0	0			4	4
Pt 32	0	0	0			4	4
Pt 33	0	0	0	0			0
Pt 34	0	0	0	0			0
Pt 35	0	0	0				0
Pt 36	0	0	0	0			0
Pt 37	1	0	0				1
Pt 38	0	0	0				0
Pt 39	0	0	0				0
Pt 40	1	0	0	0			1
Pt 41	0	0	0				0
Pt 42	1	0	0			4	5
Pt 43	1	0	0				1
Pt 44	0	0	0			4	4
Pt 45	0	0	0				0
Pt 46	1	0	0				1
Pt 47	1	0	0		2		3
Pt 48	0	0	0				0
Pt 49	0	0	0				0
Pt 50	0	0	0				0
HT, hypertension; M, male; PROPKD, Predicting Renal Outcome in Polycystic Kidney Disease; Pt, patient; y, years old.
